# Supplementary material for: Tracking Changes in the Spring Barley Gene Pool in Poland during 120 Years of Breeding
Source: Int J Mol Sci. 2022 Apr 20;23(9):4553. doi: 10.3390/ijms23094553 (PMC9099733; doi:10.3390/ijms23094553)
Supplement: Supplementary file 1 [file ijms-23-04553-s001.zip › Supplementary Files/Table S1.xlsx]

## Sheet: Arkusz2
Chromosome	Gene name	Gene stable ID	Gene start (bp)	Gene end (bp)	UniProtKB/Swiss-Prot ID	Gene description	AlleleID	ChromPos_Barley_hordeum_vulgare_v2	Cultivar
									1	2	3	4	5	6	7	8	9	10	11	12	13	14	15	16	17	18	19	20	21	22	23	24	25	26	27	28	29	30	31	32	33	34	35	36	37	38	39	40	41
1H	gamma 1 hordein	HORVU1Hr1G000680	1746603	1747457			22767020|F|0-7:C>G-7:C>G	1162332				Het					Ref	Ref					Ref		Het	Het						Ref										Ref
							3260119|F|0-15:G>C-15:G>C	1923657									SNP
	Hv-MMT1	HORVU1Hr1G002150	4312493	4363970	Q9MBC2	Methionine S-methyltransferase [Source:UniProtKB/TrEMBL;Acc:A0A287EG58]	3262450|F|0-53:C>A-53:C>A	4183067																												Het				Het			SNP	SNP		Het	SNP		Het
	ZFP16-1	HORVU1Hr1G006920	13601616	13602984		HvZFP16-1 [Source:UniProtKB/TrEMBL;Acc:Q2VGB8]	3262417|F|0-25:C>T-25:C>T	13687386																									Het
	CYP79A12	HORVU1Hr1G007900	17000119	17002317			4793246|F|0-43:C>T-43:C>T	16617118		Het		SNP	Het	SNP					SNP													Het		Het	SNP
							3275067|F|0-18:C>T-18:C>T	17336448		Het						SNP					Het									SNP	SNP					Het		SNP	SNP	Het	SNP						Het	Het
	CI-2	HORVU1Hr1G012170	30252793	30253312	P08626	Chymotrypsin inhibitor-2 [Source:UniProtKB/TrEMBL;Acc:A8V3P3]	3931904|F|0-15:A>C-15:A>C	30253000
	CelB2	HORVU1Hr1G015550	46499550	46503152		Endoglucanase [Source:UniProtKB/TrEMBL;Acc:M0WUX9]	3259769|F|0-18:A>G-18:A>G	44683782
							8626632|F|0-46:A>G-46:A>G	48205127
	GST6	HORVU1Hr1G017050	57516547	57518016			3256803|F|0-35:T>C-35:T>C	57229806									SNP
							3259410|F|0-15:G>A-15:G>A	57541958		Het
	CelB6	HORVU1Hr1G019520	73823183	73825890			11335231|F|0-31:G>A-31:G>A	73484581	Het	Het			Het		Ref
							3261276|F|0-15:T>C-15:T>C	73930053																							SNP												SNP	SNP
	starch synthase IIIa	HORVU1Hr1G021590	87474794	87484696			3266493|F|0-17:A>G-17:A>G	86155201																							SNP												SNP	SNP		Het
							3258895|F|0-31:C>A-31:C>A	88073524	Het						SNP																SNP												SNP	SNP		Het
	AG2	HORVU1Hr1G029220	162380897	162388573		Similar to MADS box protein [Source: Projected from Oryza sativa (Os05g0203800)]	3926038|F|0-53:T>C-53:T>C	156943681
							3920885|F|0-5:G>A-5:G>A	172955745
	EDR1	HORVU1Hr1G035440	233571818	233592722		Predicted protein [Source:UniProtKB/TrEMBL;Acc:F2CY60]	3910957|F|0-8:G>C-8:G>C	232002418
							3262484|F|0-53:A>G-53:A>G	244997691	Het	Het					Ref
	Prp1	HORVU1Hr1G044750	324949318	324956889		Protein STABILIZED1 [Source:Projected from Arabidopsis thaliana (AT4G03430) UniProtKB/Swiss-Prot;Acc:Q9ZT71]	3919343|F|0-12:A>G-12:A>G	324024856											Het																	Het
							3257726|F|0-61:G>A-61:G>A	325182853	Ref	Het					Ref	Ref	Ref	Ref		Het	Het										Ref	Het	Ref	Het									Ref	Ref		Ref		Het
	chitinase	HORVU1Hr1G052430	388627045	388643679		Predicted protein [Source:UniProtKB/TrEMBL;Acc:F2DJR4]	4175531|F|0-61:C>G-61:C>G	388855470
	Agl3	HORVU1Hr1G057330	418988419	419013290			3666244|F|0-36:C>T-36:C>T	418861412																																			SNP	SNP		Het
							3258816|F|0-7:C>G-7:C>G	419333167																							Ref															Het
	mutS-like protein 5	HORVU1Hr1G066830	474180096	474216609		DNA mismatch repair protein MSH5 [Source:Projected from Arabidopsis thaliana (AT3G20475) UniProtKB/Swiss-Prot;Acc:F4JEP5]	3258564|F|0-12:C>T-12:C>T	473880561																							SNP
							3257678|F|0-60:G>A-60:G>A	474418686																							Ref
	HvSnRK1beta2	HORVU1Hr1G068430	481304890	481308268			3666216|F|0-25:T>C-25:T>C	480845730	Het				Het
							4789435|F|0-37:C>T-37:C>T	482248340														Het									SNP												SNP	SNP
	naat-b	HORVU1Hr1G071260	492627220	492636539			7235081|F|0-26:G>A-26:G>A	492407435																							SNP												SNP	SNP
							7221132|F|0-27:C>T-27:C>T	492697881		Het									Het	Het			Het							Het						Het		Het	Ref										Het
	GA2ox4	HORVU1Hr1G076730	515518339	515520561			3262665|F|0-7:G>A-7:G>A	514933086																							SNP												SNP	SNP
							5249822|F|0-14:G>C-14:G>C	515519833																							SNP
	CSLC1	HORVU1Hr1G077230	516783653	516787802		Predicted protein [Source:UniProtKB/TrEMBL;Acc:F2DH86]	3258211|F|0-61:C>T-61:C>T	516479976														Het								Ref	Ref					Het		Het	Ref		Het		Ref	Ref		Het	Ref		Het
							6276982|F|0-53:A>G-53:A>G	516784566							Het				Het
	CBL4	HORVU1Hr1G080780	526214309	526217352			3254855|F|0-14:G>T-14:G>T	526174129
							5255369|F|0-10:C>T-10:C>T	526250892									Ref	Ref		Het					Ref	Ref					Ref												Ref	Ref				Het
	tubA	HORVU1Hr1G081280	527410688	527413835		Tubulin alpha chain [Source:UniProtKB/TrEMBL;Acc:M0YMF1]	4791798|F|0-50:T>G-50:T>G	527304817																							SNP
							3266758|F|0-17:A>G-17:A>G	527445089																							SNP
	HvSnRK1alpha2	HORVU1Hr1G081310	527446416	527451361		Non-specific serine/threonine protein kinase [Source:UniProtKB/TrEMBL;Acc:A0A287GH00]	3262055|F|0-33:G>C-33:G>C	527445377																							SNP
							3271275|F|0-59:C>T-59:C>T	527651398														Het								Het								SNP	SNP										Het
	mub1	HORVU1Hr1G087690	539807010	539811611			3275712|F|0-16:G>A-16:G>A	538990290																																			SNP	SNP
							3256736|F|0-60:G>C-60:G>C	540613545		Het
	Lhcb1	HORVU1Hr1G088870	542809028	542810110		Chlorophyll a-b binding protein, chloroplastic [Source:UniProtKB/TrEMBL;Acc:A0A287GMY4]	7226320|F|0-25:G>A-25:G>A	542663836															Het		Ref	Ref											Het				Het		Ref	Ref				Het
							4006961|F|0-25:G>T-25:G>T	543161983															SNP		SNP	SNP																						SNP
	TRD	HORVU1Hr1G091450	548409702	548411931			3256984|F|0-30:G>A-30:G>A	548347373														Het																							SNP
							3932278|F|0-65:C>T-65:C>T	548422477										SNP		Het	Het											Het
2H	BLT63	HORVU2Hr1G013680	29621821	29625155		Elongation factor 1-alpha [Source:UniProtKB/TrEMBL;Acc:M0Y9X7]	3261938|F|0-53:T>C-53:T>C	29124101
	nashor2	HORVU2Hr1G015980	35995922	35997339	Q9XFB7		3272695|F|0-27:A>G-27:A>G	36336774
	HAK2	HORVU2Hr1G020220	53907570	53913828		Potassium transporter [Source:UniProtKB/TrEMBL;Acc:A0A287H9X7]	3665632|F|0-63:C>T-63:C>T	53459169									SNP	SNP		Het	Het	Het									SNP	Het		Het		Het	SNP					SNP						Het	Het
	mutS-like4	HORVU2Hr1G031870	121673709	121686884		DNA mismatch repair protein MSH4 [Source:Projected from Arabidopsis thaliana (AT4G17380) UniProtKB/Swiss-Prot;Acc:F4JP48]	3254777|F|0-5:C>T-5:C>T	121700386									SNP
	WRKY46	HORVU2Hr1G036320	160425724	160433794		Probable WRKY transcription factor 20 [Source:Projected from Arabidopsis thaliana (AT4G26640) UniProtKB/Swiss-Prot;Acc:Q93WV0]	5244545|F|0-11:G>T-11:G>T	159919313
							3258313|F|0-39:C>T-39:C>T	160426599
	bmy2	HORVU2Hr1G043940	227771021	227772064			3260820|F|0-25:C>G-25:C>G	227742669		Het																						Het												Het
							3262717|F|0-8:A>G-8:A>G	229947630																							SNP
	UvrD	HORVU2Hr1G051300	300659344	300739243		ATP-dependent DNA helicase SRS2-like protein At4g25120 [Source:Projected from Arabidopsis thaliana (AT4G25120) UniProtKB/Swiss-Prot;Acc:D1KF50]	4192478|F|0-31:G>C-31:G>C	297448810
							3985200|F|0-62:G>A-62:G>A	319089837	Het	Het		Ref				Ref	Ref	Ref		Het	Het										Ref	Het	Ref	Het									Ref	Ref		Het		Het
	rps12	HORVU2Hr1G053290	325360632	325362549		40S ribosomal protein S12 [Source:UniProtKB/TrEMBL;Acc:A0A287I0Z1]	6428292|F|0-7:G>C-7:G>C	319089903	Het	Het		Het				SNP	SNP	SNP		Het	Het										SNP	Het	SNP	Het									SNP	SNP		Het		Het
							6437643|F|0-8:G>A-8:G>A	332367454																						Het						Het				Het	Het					Het	Het		Het
	Psak	HORVU2Hr1G060480	403885878	403887371	P36886	Photosystem I reaction center subunit psaK, chloroplastic [Source:UniProtKB/TrEMBL;Acc:M0YAU7]	5255319|F|0-38:C>T-38:C>T	402205208																																			Ref	Ref
							3261164|F|0-27:G>T-27:G>T	405815453																																			Ref	Ref
	WRKY10	HORVU2Hr1G065750	452961871	453094951			3432554|F|0-41:A>C-41:A>C	447358983																								Het				Het							SNP	SNP
							7229891|F|0-41:G>A-41:G>A	453711441																																			Ref	Ref
	HvSnRK1gamma	HORVU2Hr1G069060	486457013	486463035			3258370|F|0-68:T>C-68:T>C	483116727																							SNP
							4014559|F|0-49:A>C-49:A>C	488977709										SNP													SNP
	matK	HORVU2Hr1G069650	490998018	490999645	Q76LM0	Maturase K [Source:UniProtKB/TrEMBL;Acc:S4Z180]	4014559|F|0-49:A>C-49:A>C	488977709										SNP													SNP
							5333392|F|0-26:A>G-26:A>G	491106211										SNP													SNP
	HvHAK1	HORVU2Hr1G071570	510425949	510431359		Potassium transporter [Source:UniProtKB/TrEMBL;Acc:M0YQC9]	3263083|F|0-30:A>G-30:A>G	510203166																																			SNP	SNP
							3275295|F|0-12:C>G-12:C>G	512152782																																			Ref	Ref
	sbeIIa	HORVU2Hr1G072500	520168487	520266097			3259065|F|0-49:C>T-49:C>T	518034063																							Ref												Ref	Ref
							3267293|F|0-5:T>C-5:T>C	520824567																							Ref					Het							Ref	Ref
	ClC1	HORVU2Hr1G077080	557575379	557583962		Chloride channel protein CLC-c [Source:Projected from Arabidopsis thaliana (AT5G49890) UniProtKB/Swiss-Prot;Acc:Q96282]	3920687|F|0-21:C>A-21:C>A	555434630
							3260593|F|0-68:G>A-68:G>A	558193449
	sbeIIb	HORVU2Hr1G077120	558171214	558193406			3920687|F|0-21:C>A-21:C>A	555434630
							3260593|F|0-68:G>A-68:G>A	558193449
	Cel16	HORVU2Hr1G077130	558294168	558296052		Endoglucanase [Source:UniProtKB/TrEMBL;Acc:M1RLD6]	3260694|F|0-16:T>C-16:T>C	558294040
							3273959|F|0-20:G>A-20:G>A	559060873
	ZYP1	HORVU2Hr1G079610	575950094	575959137			3255647|F|0-35:A>T-35:A>T	571218501
							3912365|F|0-50:T>C-50:T>C	576950715																							SNP
	BBD1	HORVU2Hr1G080970	586814049	586826356			3255183|F|0-10:T>C-10:T>C	586102521																							Ref												Ref	Ref
							29428074|F|0-27:T>C-27:T>C	589917931					Het
	protection of telomeres 1	HORVU2Hr1G081450	590798313	590804684			29428074|F|0-27:T>C-27:T>C	589917931					Het
							3257355|F|0-59:A>G-59:A>G	591311475																							Ref												Ref	Ref
	cyt-G6PDH	HORVU2Hr1G083940	608622842	608632434		Glucose-6-phosphate 1-dehydrogenase [Source:UniProtKB/TrEMBL;Acc:F2D6Z3]	32271113|F|0-32:G>A-32:G>A	607960434		Het							SNP
	Cel5	HORVU2Hr1G085800	620201037	620234503		Endoglucanase [Source:UniProtKB/TrEMBL;Acc:A0A287IRN5]	3258635|F|0-15:G>A-15:G>A	619135600																							SNP												SNP	SNP
							3275216|F|0-15:A>G-15:A>G	620239366																																			Ref	Ref
	UGT	HORVU2Hr1G090170	642678920	642681059		Glycosyltransferase [Source:UniProtKB/TrEMBL;Acc:D3WYW4]	3258823|F|0-52:G>T-52:G>T	640771139
							4793446|F|0-35:C>G-35:C>G	642736128
	HvTIP2-2	HORVU2Hr1G097780	680440771	680447491		Probable aquaporin TIP5-1 [Source:Projected from Arabidopsis thaliana (AT3G47440) UniProtKB/Swiss-Prot;Acc:Q9STX9]	40688508|F|0-10:G>A-10:G>A	680107421
							3255223|F|0-10:G>A-10:G>A	680441226
	KSL1	HORVU2Hr1G099480	687825581	687834079			3809830|F|0-37:C>T-37:C>T	687688872
							3255412|F|0-27:G>T-27:G>T	687892933
	hblt14.2	HORVU2Hr1G104130	702100585	702101083			3259666|F|0-23:C>T-23:C>T	702225216											Het											SNP						SNP	SNP			Het	SNP					Het	SNP		Het
	starch synthase IIIb	HORVU2Hr1G106410	709519135	709527295			3918658|F|0-25:G>T-25:G>T	709346865		Het																																	SNP	SNP
							3258099|F|0-37:A>G-37:A>G	709600669
	HvACT-1	HORVU2Hr1G109590	717267499	717281732			3270536|F|0-28:T>G-28:T>G	717372726									SNP					Het			SNP	SNP				Het
	HvPKABA1	HORVU2Hr1G110230	719150183	719161347		Serine/threonine protein kinase, Hyperosmotic stress respons [Source: Projected from Oryza sativa (Os03g0390200)]	3258240|F|0-40:T>G-40:T>G	718986557
	Ha1	HORVU2Hr1G111640	723652502	723658875		Plasma membrane ATPase [Source:UniProtKB/TrEMBL;Acc:A0A287JG07]	4014809|F|0-13:C>G-13:C>G	723497668																							Ref			Het									Ref	Ref
							3912520|F|0-66:C>G-66:C>G	723665591
	Bnuc1	HORVU2Hr1G112580	726001105	726004354			6283408|F|0-21:G>A-21:G>A	725825503		Het																				Het										SNP	SNP					Het	SNP		Het
							4173741|F|0-21:G>A-21:G>A	726011411																						Het	Het			Het						Het	Het		Het	Het		Het	Het		Het
	GA3ox1	HORVU2Hr1G118350	742246104	742249182			3261826|F|0-14:G>T-14:G>T	742202076																							SNP			Het
							4791531|F|0-50:C>T-50:C>T	742754737		Het		Het			Ref				Ref	Ref			Het	Het						Het					Ref					Het	Ref		Ref	Ref		Het	Ref
3H	bHLH	HORVU3Hr1G000830	1921801	1929189			3258652|F|0-64:A>G-64:A>G	1710965		Het		Het	Het	SNP					SNP				Het							SNP						Het	SNP			SNP	SNP					Het	Het		Het
	Agl2	HORVU3Hr1G003540	9091752	9096242			3262175|F|0-16:T>C-16:T>C	9909644												Het	Het								SNP		SNP												SNP	SNP	SNP			Het
	ptr1	HORVU3Hr1G010570	23309016	23315926			3665845|F|0-9:G>A-9:G>A	23157276																							Het													Het
	RA2	HORVU3Hr1G016690	40939172	40942285		LOB domain-containing protein 25 [Source:Projected from Arabidopsis thaliana (AT3G27650) UniProtKB/Swiss-Prot;Acc:Q8L8Q3]	3434203|F|0-29:C>T-29:C>T	40786778	SNP		SNP				SNP					Het			Het
							6280260|F|0-49:C>T-49:C>T	41821185		Het			Het	SNP			SNP		SNP					Het						Het										Het	SNP						Het		SNP
	dehydration responsive element binding 1	HORVU3Hr1G017950	46482329	46496275			3266113|F|0-36:C>T-36:C>T	46529913																								Het
	UGT	HORVU3Hr1G023230	86151787	86159950		Glycosyltransferase [Source:UniProtKB/TrEMBL;Acc:A0A287KFK1]	3398827|F|0-37:C>T-37:C>T	84972141
							4174123|F|0-32:G>A-32:G>A	90561243										Het																									SNP	Het
	boron transporter	HORVU3Hr1G023480	86650267	86654986			3398827|F|0-37:C>T-37:C>T	84972141
							4174123|F|0-32:G>A-32:G>A	90561243										Het																									SNP	Het
	AG1	HORVU3Hr1G026650	110050053	110058286		Predicted protein [Source:UniProtKB/TrEMBL;Acc:F2EEK4]	3259717|F|0-23:C>G-23:C>G	109078618														Het										Het										SNP			SNP	Het	Het	Het	SNP
							4014278|F|0-62:T>G-62:T>G	113032426		Het
	GA2ox5	HORVU3Hr1G029010	132064712	132067640			4007127|F|0-64:T>C-64:T>C	134810100		Het														Het
	Ylp	HORVU3Hr1G059320	449662700	449666771		Predicted protein [Source:UniProtKB/TrEMBL;Acc:F2CT57]	3260100|F|0-7:C>T-7:C>T	448557878																							SNP
							45227238|F|0-5:C>T-5:C>T	450161134																							SNP
	Cpl1	HORVU3Hr1G060430	460556342	460562698			3259463|F|0-26:C>T-26:C>T	454651295																							Ref
							3262065|F|0-16:G>C-16:G>C	460707412																							SNP
	HvNRT2.5	HORVU3Hr1G066090	503310429	503312717		High affinity nitrate transporter NRT2.5 [Source:UniProtKB/TrEMBL;Acc:A0EXC0]	3268736|F|0-43:T>C-43:T>C	503102359	Ref	Het		Het			Ref							Het	Ref									Het	Ref	Ref												Het		Het
							3266718|F|0-67:T>G-67:T>G	504702630	SNP	Het		Het			SNP								SNP			Het						Het	SNP	SNP												Het		Het
	HvSnRK1alpha1	HORVU3Hr1G069190	524793970	524799052		Non-specific serine/threonine protein kinase [Source:UniProtKB/TrEMBL;Acc:A0A287LIF6]	3255053|F|0-45:C>T-45:C>T	524261790														Het			SNP	SNP														Het	Het					Het	SNP	Het
							3925284|F|0-20:C>A-20:C>A	525605277	SNP	Het					SNP
	ERA1	HORVU3Hr1G070050	530324742	530329449		Prenyltransferase family protein [Source:Projected from Arabidopsis thaliana (AT5G40280) TAIR;Acc:AT5G40280]	3261448|F|0-56:A>C-56:A>C	530661390																							Ref												Ref	Ref		Het
	ABF1	HORVU3Hr1G084360	607244129	607265565		Basic-leucine zipper (bZIP) transcription factor family protein [Source:Projected from Arabidopsis thaliana (AT2G36270) TAIR;Acc:AT2G36270]	3257592|F|0-6:G>A-6:G>A	606584745																							Ref
							3255968|F|0-66:T>C-66:T>C	607248148
	GA20ox3	HORVU3Hr1G089980	630544689	630548197		GA 20-oxidase3, GA metabolis [Source: Projected from Oryza sativa (Os07g0169700)]	3263329|F|0-7:T>C-7:T>C	630103179														Het				Het				Het															SNP			Het
							3258724|F|0-51:A>G-51:A>G	630642904																						Het
	cul4	HORVU3Hr1G106880	671495853	671499282			3257498|F|0-59:G>A-59:G>A	671371773
							3929698|F|0-20:A>C-20:A>C	671498938
	HvIRO2	HORVU3Hr1G108680	676036628	676040025			3258946|F|0-16:C>T-16:C>T	676037392											Het																Het					Het									SNP
4H	HORvu-Pht1-11	HORVU4Hr1G002070	3647138	3649035			3432845|F|0-38:C>G-38:C>G	3634011		Het		Het					SNP					Het							SNP			Het		Het									SNP	SNP				Het
							3255182|F|0-7:A>G-7:A>G	3727100
	Beg1	HORVU4Hr1G002800	5326229	5328720			34016028|F|0-16:T>C-16:T>C	5283964																																			SNP	SNP
							3261827|F|0-7:G>C-7:G>C	5425382		Het																									Het
	GER1a	HORVU4Hr1G005440	12269769	12271793	P45851		4170525|F|0-40:C>G-40:C>G	11621799																														SNP	SNP	Het	Het
	LoxB	HORVU4Hr1G005920	14084104	14106618		Lipoxygenase [Source:UniProtKB/TrEMBL;Acc:M0WVM3]	3432483|F|0-8:A>G-8:A>G	13913514																														SNP	SNP	Het
							6435202|F|0-43:G>T-43:G>T	14600338																														SNP	SNP	Het	Het
	SLN1	HORVU4Hr1G006930	16668801	16671743		DELLA repressor protein, Gibberellin signalin [Source: Projected from Oryza sativa (Os03g0707600)]	3432439|F|0-13:C>T-13:C>T	16668455
							4173219|F|0-25:G>T-25:G>T	16670092																							SNP												SNP	SNP
	PDI	HORVU4Hr1G043910	350262817	350266616	P80284	Protein disulfide-isomerase [Source:UniProtKB/TrEMBL;Acc:A0A287NWJ5]	3260349|F|0-11:A>C-11:A>C	349554604																																			SNP	SNP
							3434204|F|0-15:C>A-15:C>A	356278728	SNP	SNP		Het				SNP	SNP	SNP		Het	Het		Het											Het	SNP											Het		Het
	HvSnRK1beta1	HORVU4Hr1G052240	432191313	432191927			3271431|F|0-23:C>G-23:C>G	430750072																							SNP
							4791931|F|0-13:G>C-13:G>C	432750404			SNP		SNP						Het					SNP			SNP	SNP	SNP			SNP
	HvSnRK1alpha3	HORVU4Hr1G056610	475452341	475459346		Non-specific serine/threonine protein kinase [Source:UniProtKB/TrEMBL;Acc:A0A287P685]	5249869|F|0-39:T>A-39:T>A	473325954																							Ref
							5248389|F|0-68:A>G-68:A>G	477115539
	ABC1063	HORVU4Hr1G059750	500199272	500204526			3434168|F|0-42:A>G-42:A>G	497922722		SNP							SNP
							29426217|F|0-8:G>A-8:G>A	500644831																							SNP
	Mpc1-H3	HORVU4Hr1G063760	533783874	533785152			3258992|F|0-10:T>C-10:T>C	533098580																							Ref
	Agl4	HORVU4Hr1G067520	560337171	560341588		Glycosyl hydrolases family 31 protein [Source:Projected from Arabidopsis thaliana (AT5G63840) TAIR;Acc:AT5G63840]	4006766|F|0-31:G>A-31:G>A	560035569
	HVST1	HORVU4Hr1G071210	579917082	579923159		High-affinity sulfate transporter HvST1 [Source:UniProtKB/TrEMBL;Acc:Q84XE9]	3665897|F|0-47:T>C-47:T>C	579919691
	HvGR1	HORVU4Hr1G073930	592215292	592220099			11332257|F|0-40:T>C-40:T>C	591318331
							3258576|F|0-43:C>T-43:C>T	593262568									SNP
	Fdh	HORVU4Hr1G076940	602036645	602040680		3-ketoacyl-CoA synthase [Source:UniProtKB/TrEMBL;Acc:A0A287PR10]	3261689|F|0-21:G>A-21:G>A	602037166
	HvPT5	HORVU4Hr1G080310	614944494	614946786			3666474|F|0-37:C>G-37:C>G	614552453
							5246498|F|0-5:C>G-5:C>G	614944591		Het	SNP	Het	SNP	SNP					Het	Het			SNP	Het			SNP	SNP	SNP	Het				Het				SNP	SNP						SNP			Het
	Bot1	HORVU4Hr1G081330	619001780	619008464			3260800|F|0-33:A>G-33:A>G	618687108							Ref				Het	Het													Ref	Het									Ref	Ref
							4190808|F|0-34:G>C-34:G>C	619234502							SNP				Het	Het													SNP	Het
5H	ATPase3	HORVU5Hr1G000640	2449040	2550115			3257380|F|0-37:G>T-37:G>T	1863927																							SNP												SNP
							3258006|F|0-15:T>C-15:T>C	2901192														Het														Het	Ref	Ref	Het	Het									Ref
	methyljasmonate-inducible lipoxygenase 2	HORVU5Hr1G001180	3924122	3928957	P93184	Lipoxygenase [Source:UniProtKB/TrEMBL;Acc:M0Y1R9]	3432330|F|0-41:G>T-41:G>T	3406618																												Het	SNP	SNP	SNP	Het									Het
							3262100|F|0-17:T>C-17:T>C	4078743									Ref														Ref
	HvMS	HORVU5Hr1G006780	12210978	12216479			3262834|F|0-9:T>C-9:T>C	12334230
	Ku70	HORVU5Hr1G012090	33655689	33666029		KU70 [Source:Projected from Arabidopsis thaliana (AT1G16970) UniProtKB/TrEMBL;Acc:A0A178WAS1]	6437604|F|0-53:T>C-53:T>C	33218432																						Het						Het				Het	Het					Het	Het		Het
							3254943|F|0-6:T>C-6:T>C	34415345																						SNP	SNP					SNP				Het	SNP		SNP	SNP		Het	SNP		Het
	ZIP1	HORVU5Hr1G029130	174822012	174841871			3259415|F|0-68:C>A-68:C>A	161256828
							3274386|F|0-6:G>A-6:G>A	174946219																												SNP	SNP						SNP	SNP		SNP	Het		SNP
	CCDA	HORVU5Hr1G043600	336695417	336703736		Cytochrome c biogenesis protein family [Source:Projected from Arabidopsis thaliana (AT5G54290) UniProtKB/TrEMBL;Acc:F4K0A8]	40686315|F|0-61:C>G-61:C>G	333548190
							4596888|F|0-66:A>C-66:A>C	336915254																																			SNP	SNP	SNP
	ABF3	HORVU5Hr1G045180	349701419	349705399		ABA responsive element binding factor 3 [Source:UniProtKB/TrEMBL;Acc:A1XXJ1]	6278433|F|0-11:G>T-11:G>T	349211151																						SNP						Het				Het	SNP					Het	SNP		Het
	UGT	HORVU5Hr1G047150	366239264	366241992		UDP-glucosyltransferase UGT13248 [Source:UniProtKB/Swiss-Prot;Acc:M0Y4P1]	3261521|F|0-10:C>A-10:C>A	363051027																						SNP						Het				Het	SNP					Het	SNP		Het
	ABAP1	HORVU5Hr1G050820	396086818	396097982			3664063|F|0-31:C>T-31:C>T	395991480														Ref			Ref	Ref				Het	Ref									Het	Ref		Ref	Ref	Ref	Het	Ref
							3432516|F|0-42:C>T-42:C>T	397822664
	Cel15	HORVU5Hr1G052830	413995852	413998080		Endoglucanase [Source:UniProtKB/TrEMBL;Acc:M0VD01]	3920131|F|0-60:A>G-60:A>G	417213213															Het
	WRKY3	HORVU5Hr1G065420	500706932	500715673		WRKY transcription factor, Transcriptional repressor, Pathogen defens [Source: Projected from Oryza sativa (Os09g0417600)]	3259887|F|0-19:G>T-19:G>T	500666501									SNP
							3396125|F|0-62:G>T-62:G>T	500878968									SNP
	ZFHD1	HORVU5Hr1G065740	502713398	502717129			3254939|F|0-22:A>G-22:A>G	502224771
							3261300|F|0-15:T>G-15:T>G	503109511																							SNP												SNP	SNP		Het
	ABI5	HORVU5Hr1G068230	516536712	516540658			3263008|F|0-13:A>C-13:A>C	516096672									SNP																	SNP
							3986803|F|0-63:A>G-63:A>G	516855446		Het							Ref																	Het
	ABA 8'-hydroxylase 2	HORVU5Hr1G068330	517209709	517212889		CYP707A4 [Source:Projected from Arabidopsis thaliana (AT3G19270) UniProtKB/TrEMBL;Acc:A0A178VA28]	4595346|F|0-25:C>T-25:C>T	517212488		Het									Het	Het	Het	Het									Het												Het	Het
	ABC1036	HORVU5Hr1G068820	519556159	519576706			3916724|F|0-9:T>C-9:T>C	519360237									Het																												Het
							7220985|F|0-53:G>A-53:G>A	520432954	Het																															Het
	CBF9	HORVU5Hr1G080230	559462516	559464023		C-repeat binding factor 9 [Source:UniProtKB/TrEMBL;Acc:Q3T5P1]	4781835|F|0-60:A>G-60:A>G	559463024	SNP	Het						SNP						Het								Het	SNP			Het		Het			Het				SNP	SNP					Het
	CBF4B	HORVU5Hr1G080300	559672546	559673760		CBF1-like protein BCBF1 [Source:UniProtKB/TrEMBL;Acc:Q9AXQ1]	4781835|F|0-60:A>G-60:A>G	559463024	SNP	Het						SNP						Het								Het	SNP			Het		Het			Het				SNP	SNP					Het
							3663267|F|0-30:G>T-30:G>T	560757985																							Ref												Ref	Ref
	CBF14	HORVU5Hr1G080350	560195525	560196810		CBF14 [Source:UniProtKB/TrEMBL;Acc:Q3SAT4]	4781835|F|0-60:A>G-60:A>G	559463024	SNP	Het						SNP						Het								Het	SNP			Het		Het			Het				SNP	SNP					Het
							3663267|F|0-30:G>T-30:G>T	560757985																							Ref												Ref	Ref
	CBF3	HORVU5Hr1G080420	560569797	560571193			4781835|F|0-60:A>G-60:A>G	559463024	SNP	Het						SNP						Het								Het	SNP			Het		Het			Het				SNP	SNP					Het
							3663267|F|0-30:G>T-30:G>T	560757985																							Ref												Ref	Ref
	CBF10A	HORVU5Hr1G080430	560586710	560588220		HvCBF10A [Source:UniProtKB/TrEMBL;Acc:Q2VUB9]	4781835|F|0-60:A>G-60:A>G	559463024	SNP	Het						SNP						Het								Het	SNP			Het		Het			Het				SNP	SNP					Het
							3663267|F|0-30:G>T-30:G>T	560757985																							Ref												Ref	Ref
	CBF6	HORVU5Hr1G080450	560731226	560732948			4781835|F|0-60:A>G-60:A>G	559463024	SNP	Het						SNP						Het								Het	SNP			Het		Het			Het				SNP	SNP					Het
							3663267|F|0-30:G>T-30:G>T	560757985																							Ref												Ref	Ref
	HTH3	HORVU5Hr1G083320	569912927	569913306			5337903|F|0-43:A>G-43:A>G	569731947									Het																													Het
							5251687|F|0-10:T>A-10:T>A	570925588																							Ref												Ref	Ref
	Acl2	HORVU5Hr1G084120	571192328	571195894	P08817	Acyl carrier protein [Source:UniProtKB/TrEMBL;Acc:A0A287S265]	3270378|F|0-20:T>G-20:T>G	571126561
							5250695|F|0-40:A>G-40:A>G	571427685		Het		Het	Het	Het			Het			Het	Het	Het	Het		Het	Het	Het	Het	Het	Het	SNP	Het								Het	Het		SNP	SNP
	HvNIP1-2	HORVU5Hr1G085710	575459538	575465363		Nodulin-26 like intrinsic protein [Source:UniProtKB/TrEMBL;Acc:D2KZ48]	3256785|F|0-37:A>T-37:A>T	575250916																							SNP
							3259052|F|0-60:C>T-60:C>T	575558855																																			SNP	SNP
	mutL-like3	HORVU5Hr1G087680	579004482	579014073		MutL-like protein 3 [Source:UniProtKB/TrEMBL;Acc:K9LZ36]	3398427|F|0-53:T>C-53:T>C	579001341																										Het
							6280199|F|0-19:T>C-19:T>C	579302727																								Het
	LoxC	HORVU5Hr1G093700	592503920	592513931		Lipoxygenase [Source:UniProtKB/TrEMBL;Acc:F2CWD2]	3267188|F|0-19:T>C-19:T>C	591947814							Het
							5250661|F|0-15:G>C-15:G>C	592683994																							SNP
	HMA3	HORVU5Hr1G094430	595570698	595574227		Heavy metal-transporting P1B-ATPase, Root-to-shoot cadmium (Cd) translocatio [Source: Projected from Oryza sativa (Os07g0232900)]	3398540|F|0-23:G>A-23:G>A	595347211		Het			Het																		Ref
							3430371|F|0-38:C>T-38:C>T	595572811			SNP		Het	SNP	SNP			SNP	Het	Het										Het		Het			SNP	SNP	SNP												Het
	VRN-H1	HORVU5Hr1G095630	599085656	599133086		Similar to Isoform 2 of MADS-box transcription factor 14 [Source: Projected from Oryza sativa (Os03g0752800)]	3260290|F|0-28:T>C-28:T>C	597950576		Het												Het			Ref	Ref																	Ref	Ref
	AP2L1	HORVU5Hr1G112440	639351730	639355682		Predicted protein [Source:UniProtKB/TrEMBL;Acc:F2CTQ0]	32271076|F|0-24:T>C-24:T>C	640006163		Het												Het
	CslF7	HORVU5Hr1G113750	642615599	642618090			3811522|F|0-29:A>C-29:A>C	642403502		Ref		Ref	Het				Ref		Het	Het			Het		Ref	Ref				Ref				Het														Het
							3276303|F|0-6:G>A-6:G>A	642616642					Het	SNP								SNP	Het	Het								Het			SNP
	HvPT4	HORVU5Hr1G117080	650317455	650319548			3810890|F|0-57:T>C-57:T>C	649717756			SNP				SNP				Het		Het									SNP
							3266624|F|0-13:A>G-13:A>G	650317641					Het									Het	Het	Het											SNP
	ice recrystallization inhibition 1	HORVU5Hr1G119520	655899900	656067721			3269039|F|0-27:T>C-27:T>C	655785894	Het	Het		Het				Het				Het	Het						Het	Het					Het	Het
							3256346|F|0-20:C>T-20:C>T	656050343	SNP	Het		Het				SNP				Het	Het						SNP	SNP					SNP	Het
	GA20ox1	HORVU5Hr1G124120	665299242	665300979		GA 20-oxidase 1 [Source:UniProtKB/TrEMBL;Acc:Q673G7]	3811144|F|0-34:A>G-34:A>G	665216125									SNP													SNP		Het											SNP	SNP		Het	Het
	HvSnRK1beta-gamma	HORVU5Hr1G124410	666183055	666190855		Sucrose nonfermenting 4-like protein [Source:Projected from Arabidopsis thaliana (AT1G09020) UniProtKB/Swiss-Prot;Acc:Q944A6]	3927646|F|0-26:C>T-26:C>T	666125870
							3257022|F|0-9:G>C-9:G>C	666416750
6H	Big1	HORVU6Hr1G002630	6767768	6774525			3259241|F|0-8:C>A-8:C>A	6766859																																			Ref	Ref
							3398617|F|0-7:A>G-7:A>G	6768113		Ref							Ref					Het									Ref
	BCH3	HORVU6Hr1G005580	12371132	12373090			3258216|F|0-27:C>A-27:C>A	12322266
							34016450|F|0-25:C>T-25:C>T	12371167
	BCH1	HORVU6Hr1G005590	12378589	12380695			34016450|F|0-25:C>T-25:C>T	12371167
							6280074|F|0-46:A>C-46:A>C	12618537
	BCH2	HORVU6Hr1G005600	12385616	12387964			34016450|F|0-25:C>T-25:C>T	12371167
							6280074|F|0-46:A>C-46:A>C	12618537
	Ldh	HORVU6Hr1G015500	34172905	34175427	P22988	L-lactate dehydrogenase [Source:UniProtKB/TrEMBL;Acc:M0XT99]	3257814|F|0-17:A>C-17:A>C	34143314		Ref		Ref							Het	Het									Ref						Ref								Ref	Ref
							3262804|F|0-57:G>C-57:G>C	34880378		Het		SNP							Het	Het				Het					SNP						SNP
	hvnas1	HORVU6Hr1G032290	140876116	140877541	Q9ZQV9	Nicotianamine synthase 1 [Source:UniProtKB/TrEMBL;Acc:M0X111]	3257981|F|0-36:C>T-36:C>T	137856428	SNP	Het		Het						SNP				SNP	SNP	Het	SNP	SNP					SNP	SNP	SNP	SNP	SNP													Het
							3256019|F|0-59:A>G-59:A>G	141384697	Ref									Ref				Het	Het		Ref	Ref					Ref	Het	Ref	Ref	Ref													Het
	CENH3	HORVU6Hr1G034050	157311010	157315021		Beta centromeric histone H3 [Source:UniProtKB/TrEMBL;Acc:G1APU3]	3276208|F|0-11:T>C-11:T>C	156952224	SNP	Het		Het						SNP				Het	Het	Het							SNP	Het	SNP	SNP	SNP
	ribosomal protein S19	HORVU6Hr1G049480	299539932	299543622		30S ribosomal protein S3, chloroplastic [Source:UniProtKB/TrEMBL;Acc:S4Z8B0]	4792607|F|0-53:G>C-53:G>C	297153301																							SNP
							3917567|F|0-48:A>G-48:A>G	303132688												Het								Het														Het
	nar2.3	HORVU6Hr1G053710	336809019	336810586		NAR2.3 [Source:UniProtKB/TrEMBL;Acc:Q6X677]	4174005|F|0-39:A>G-39:A>G	330177395																							SNP
	HvPT8	HORVU6Hr1G058690	384451650	384453940		Phosphate transporter HvPT8 [Source:UniProtKB/TrEMBL;Acc:Q6Y3A2]	5257376|F|0-12:T>G-12:T>G	383141773
							3263417|F|0-25:C>G-25:C>G	384632615		Het		Het	Het	SNP			SNP		Het	Het
	HvYS1	HORVU6Hr1G061450	411487861	411491463			3920049|F|0-48:C>G-48:C>G	411343056
							6277203|F|0-14:T>C-14:T>C	412688024																																								Het
	HvTIP2-1	HORVU6Hr1G062980	423193038	423194233		Tonoplast intrinsic protein [Source:UniProtKB/TrEMBL;Acc:D2KZ39]	40680605|F|0-20:G>C-20:G>C	425199368
	NTR2	HORVU6Hr1G070120	487377050	487385923		Thioredoxin reductase [Source:UniProtKB/TrEMBL;Acc:F2CQX6]	21721377|F|0-35:G>T-35:G>T	487212337										Ref		Het
							3257167|F|0-39:T>A-39:T>A	487634100												Het			Het								SNP	Het	SNP	Het											SNP
	GS1a	HORVU6Hr1G074030	512158867	512163479	Q06378		3258853|F|0-22:T>C-22:T>C	512159932								SNP		SNP		Het	Het	Het			SNP	SNP					SNP
	NIP2-1	HORVU6Hr1G075850	522296342	522300018			3432440|F|0-47:G>A-47:G>A	522151659
	MADS-box10	HORVU6Hr1G077300	529572891	529579621			5256685|F|0-51:C>T-51:C>T	529572286		Het		Het							Het	Het	Het				Ref	Ref
							3256912|F|0-52:A>G-52:A>G	529917840		Het		Het							Het	Het	Het				Ref	Ref
	Dhn7	HORVU6Hr1G084010	553202848	553204093		Dehydrin 7 [Source:UniProtKB/TrEMBL;Acc:T1TEB9]	4017199|F|0-21:T>C-21:T>C	552948208		Het									Het	Het	Ref	Het									Ref				Ref								Ref	Het
							6277279|F|0-23:C>T-23:C>T	553203244																																			SNP	SNP
7H	ABC1037	HORVU7Hr1G001600	3444741	3467152			6272881|F|0-35:C>T-35:C>T	3432297				SNP																																					Het
	KAO1	HORVU7Hr1G003090	5917106	5922196			3662075|F|0-35:C>G-35:C>G	5837817																											SNP
	kgm	HORVU7Hr1G008690	11307419	11313973			3261618|F|0-21:A>G-21:A>G	11298390		SNP							SNP					SNP			SNP	SNP
							3272427|F|0-17:C>T-17:C>T	11578440		Ref							Ref					Het			Ref	Ref										Het	Ref						Ref	Ref		Het	Het		Het
	SNAP-34	HORVU7Hr1G008760	11417340	11419274			3261618|F|0-21:A>G-21:A>G	11298390		SNP							SNP					SNP			SNP	SNP
							3272427|F|0-17:C>T-17:C>T	11578440		Ref							Ref					Het			Ref	Ref										Het	Ref						Ref	Ref		Het	Het		Het
	CBF5	HORVU7Hr1G010510	14789629	14792079			8626673|F|0-54:C>A-54:C>A	14676360
	hemA3	HORVU7Hr1G026300	44707903	44711262			3432367|F|0-19:G>A-19:G>A	45229528											Het																											Het
	Ert-m	HORVU7Hr1G034430	71991115	71998859		Glutamyl-tRNA reductase [Source:UniProtKB/TrEMBL;Acc:A0A287VS28]	4015684|F|0-56:T>C-56:T>C	71879192
							4007846|F|0-24:T>C-24:T>C	71998229		Het							SNP						Het																						SNP
	VRT-2	HORVU7Hr1G036130	82946101	82953235			4792332|F|0-25:C>A-25:C>A	82862609		Het							Ref														Ref																	Het
							3262878|F|0-35:G>A-35:G>A	83023073									Ref														Ref
	GER2a	HORVU7Hr1G036720	86174535	86175625		Predicted protein [Source:UniProtKB/TrEMBL;Acc:F2E7Z5]	3258010|F|0-34:A>G-34:A>G	86004885		Het							SNP
							4173393|F|0-58:C>G-58:C>G	87621788			SNP		SNP									Het		SNP	SNP	SNP	SNP	SNP				SNP													SNP			Het
	HvNIP2-1	HORVU7Hr1G038270	95635702	95639521			3257120|F|0-42:C>A-42:C>A	95632341			SNP		SNP								SNP	SNP		Het	SNP	SNP	SNP	SNP				Het													SNP			Het
							3257877|F|0-21:C>T-21:C>T	96378766			SNP		SNP								Het	Het		Het	SNP	SNP	SNP	SNP				SNP													SNP			Het
	starch synthase II	HORVU7Hr1G038420	97658666	97669372		Starch synthase, chloroplastic/amyloplastic [Source:UniProtKB/TrEMBL;Acc:A0A287W4F7]	3257877|F|0-21:C>T-21:C>T	96378766			SNP		SNP								Het	Het		Het	SNP	SNP	SNP	SNP				SNP													SNP			Het
							3432617|F|0-9:G>A-9:G>A	97732250			SNP		SNP									Het			SNP	SNP	SNP	SNP				SNP													SNP			Het
	Cel8	HORVU7Hr1G041610	116053936	116059921		Endoglucanase [Source:UniProtKB/TrEMBL;Acc:M1QRZ0]	32270653|F|0-50:A>C-50:A>C	115785156																							SNP	Het
							4791966|F|0-44:G>A-44:G>A	116100296
	ALDH2	HORVU7Hr1G042880	126298299	126303576		Predicted protein [Source:UniProtKB/TrEMBL;Acc:F2CVN4]	3809856|F|0-19:G>C-19:G>C	124228344																							Ref	Het
							3924220|F|0-53:C>T-53:C>T	126609082																Het							Het	Het
	CYP71U4v2	HORVU7Hr1G043540	132812157	132814076		Predicted protein [Source:UniProtKB/TrEMBL;Acc:F2DHL1]	4190788|F|0-55:C>T-55:C>T	131216926
							3269432|F|0-36:C>T-36:C>T	135460659																										Het		Het
	Sod1	HORVU7Hr1G060130	273940013	273953143		Superoxide dismutase [Cu-Zn] [Source:UniProtKB/TrEMBL;Acc:A0A287WNG9]	3258155|F|0-52:C>G-52:C>G	273613084																							SNP	Het
							3260362|F|0-42:G>T-42:G>T	275459619																							Ref	Het
	BRI1-associated receptor kinase 1	HORVU7Hr1G068990	366099321	366227518		A member of the somatic embryogenesis receptor kinases (SERKs) family, Brassinosteroid (BR) signaling, Regulation of plant architectur [Source: Projected from Oryza sativa (Os08g0174700)]	3256154|F|0-31:A>G-31:A>G	353986837																							Ref	Het
							8662437|F|0-43:C>G-43:C>G	376111471																													Het
	Cr4	HORVU7Hr1G071390	392246335	392250334			4792770|F|0-43:A>G-43:A>G	384858359																								Het
							3261590|F|0-17:A>G-17:A>G	398378714																							Ref	Het
	Cel13	HORVU7Hr1G075970	442077564	442079764		Endoglucanase [Source:UniProtKB/TrEMBL;Acc:M1RSR9]	3260725|F|0-54:G>A-54:G>A	442606921												Het											Het
	HvTIP2-3	HORVU7Hr1G081770	488307354	488308764			3256781|F|0-57:G>T-57:G>T	487220999																							SNP	Het
							3397954|F|0-30:G>T-30:G>T	489497167
	RAD51	HORVU7Hr1G091450	559423122	559427450		DNA repair protein RAD51 homolog [Source:UniProtKB/TrEMBL;Acc:A0A287XB78]	3928185|F|0-22:C>T-22:C>T	557946015																																			SNP	SNP
							3931476|F|0-26:G>A-26:G>A	559793440															Het
	INVINH1	HORVU7Hr1G095080	579476122	579477429			3919608|F|0-39:C>G-39:C>G	579081509		Het							Ref
							3255125|F|0-23:C>A-23:C>A	579551186		Het							SNP
	Agl1	HORVU7Hr1G106540	620078984	620086769		Alpha-glucosidase [Source:UniProtKB/TrEMBL;Acc:M0Y8T5]	3258001|F|0-42:A>G-42:A>G	619972159								Het
							4792581|F|0-19:T>G-19:T>G	620086021	SNP	Het	SNP	SNP	SNP	SNP	SNP			SNP	SNP				Het	Het					SNP																SNP
	HVA/68	HORVU7Hr1G109770	628801065	628813596			4173451|F|0-17:T>C-17:T>C	628655057		Het	SNP	Het	SNP	SNP	SNP		SNP	SNP	Het	Het			Het	Het					SNP																SNP
							4173806|F|0-25:A>G-25:A>G	628957819			SNP	Het	SNP	SNP	SNP				Het	Het			Het	Het					SNP																SNP			Het
	HVP1	HORVU7Hr1G115540	641783035	641789354			3255703|F|0-26:A>G-26:A>G	641773028				Het		SNP					Het					Het
	Sal1	HORVU7Hr1G115800	642282753	642286670			3259307|F|0-57:G>A-57:G>A	642214939													Het											Het														Het
	CPSL1	HORVU7Hr1G121270	653609643	653619946			3259702|F|0-9:C>G-9:C>G	652801798	Ref	Het	Ref	Het	Ref		Ref		Ref				Ref	Het	Het	Het							Ref	Ref								Het								Het
							3665547|F|0-28:G>A-28:G>A	653683620																							Het
	Cat1	HORVU7Hr1G121700	654409318	654414027		Catalase [Source:UniProtKB/TrEMBL;Acc:A0A287Y1H8]	3255752|F|0-16:A>G-16:A>G	654343420		Het							Ref						Het				Het				Ref	Het
							3261211|F|0-59:C>T-59:C>T	654494403																												Het							SNP	SNP
[truncated: 42 more columns]
